# Supplementary material for: Development of an Image Analysis Pipeline to Estimate Sphagnum Colony Density in the Field
Source: Plants (Basel). 2021 Apr 22;10(5):840. doi: 10.3390/plants10050840 (PMC8143480; doi:10.3390/plants10050840)
Supplement: Supplementary file 1 [file plants-10-00840-s001.zip]

Archive with 1 entries (1 files):
- plants-1137968-supplementary.pdf
